# Supplementary material for: Synthesis, X-ray diffraction and Hirshfeld surface analysis of two new hybrid dihydrate compounds: (C6H22N4)[SnCl6]Cl2·2H2O and (C8H24N4)[SnCl6]Cl2·2H2O
Source: Acta Crystallogr E Crystallogr Commun. 2018 Jan 26;74(Pt 2):206–11. doi: 10.1107/S2056989018001044 (PMC5956338; doi:10.1107/S2056989018001044)
Supplement: Supplementary file 1 [file e-74-00206-sup1.cif]

##############################################################################
#                                                                            #
# This CIF contains the data in a paper accepted for publication in          #
# Acta Crystallographica Section E. It conforms to the requirements of       #
# Notes for Authors for Acta Crystallographica Section E, and has been       #
# peer reviewed under the auspices of the IUCr Commission on Journals.       #
#                                                                            #
# Full details of the Crystallographic Information File format               #
# are given in the paper "The Crystallographic Information File (CIF):       #
# a New Standard Archive File for Crystallography" by S. R. Hall, F. H.      #
# Allen and I. D. Brown [Acta Cryst. (1991), A47, 655-685].                  #
#                                                                            #
# The current version of the core CIF dictionary is obtainable from          #
# ftp://ftp.iucr.org/pub/cif_core.dic.                                       #
#                                                                            #
# Software is freely available for graphical display of the structure(s)     #
# in this CIF. For information consult the CIF software page                 #
# http://www.iucr.org/resources/cif/software.                                #
#                                                                            #
# This file may be used for bona fide research purposes within the           #
# scientific community so long as proper attribution is given to the journal # 
# article from which it was obtained.                                        #
#                                                                            #
##############################################################################
data_global
_audit_creation_method     'WinGX routine CIF_UPDATE'
_audit_conform_dict_name     cif_core.dic
_audit_conform_dict_version     2.3
_journal_data_validation_number     ?
_journal_date_recd_electronic     2017-12-20
_journal_date_accepted     2018-01-17
_journal_name_full     'Acta Crystallographica, Section E'
_journal_year     2018
_journal_volume     74
_journal_issue      2
_journal_page_first     206
_journal_page_last     211
_journal_paper_category     GM
_journal_paper_doi     10.1107/S2056989018001044
_journal_coeditor_code     TX2003
_publ_contact_author_name
;
Sofiane, Bouacida
;
_publ_contact_author_address
;
D\'epartement Sciences de la mati\`ere,
Facult\'e des sciences exactes et
sciences de la nature et de la vie,
Universit\'e Oum El Bouaghi 04000,
Algeria
;
_publ_contact_author_email
;
bouacida sofiane@yahoo.fr
;
_publ_contact_author_fax
;
00 (213) 31 81 88 16
;
_publ_contact_author_phone
;
00 (213) 774 45 27 14
;
_publ_section_title
;
Synthesis, X-ray diffraction and Hirshfeld surface analysis of two new hybrid
dihydrate compounds: (C~6~H~22~N~4~)[SnCl~6~]Cl~2~\\cdot2H~2~O and
(C~8~H~24~N~4~)[SnCl~6~]Cl~2~\\cdot2H~2~O
;
_publ_section_title_footnote     .
loop_
    _publ_author_name
    _publ_author_footnote
    _publ_author_address
    'Bouchene, Rafika' .
;
D\'epartement Sciences de la Mati\`ere,
Facult\'e des Sciences Exactes et Sciences de la Nature et de la Vie,
Universit\'e Oum El Bouaghi 04000,
Algeria
;
    'Lecheheb, Zohir' .
;
Unit\'e de Recherche de Chimie de l'Environnement et Mol\'eculaire Structurale,
CHEMS, Facult\'e des Sciences Exactes,
Universit\'e des Fr\`eres Mentouri Constantine, 25000,
Algeria
;
    'Belhouas, Ratiba' .
;
Unit\'e de Recherche de Chimie de l'Environnement et Mol\'eculaire Structurale,
CHEMS, Facult\'e des Sciences Exactes,
Universit\'e des Fr\`eres Mentouri Constantine, 25000,
Algeria
;
    'Bouacida, Sofiane' .
;
Unit\'e de Recherche de Chimie de l'Environnement et Mol\'eculaire Structurale,
CHEMS, Facult\'e des Sciences Exactes,
Universit\'e des Fr\`eres Mentouri Constantine, 25000,
Algeria
D\'epartement Sciences de la Mati\`ere,
Facult\'e des Sciences Exactes et Sciences de la Nature et de la Vie,
Universit\'e Oum El Bouaghi 04000,
Algeria
;
_publ_section_synopsis
;
Two new organic--inorganic hybrid compounds have been synthesized from the same
starting materials. Their crystal structures exhibits alternating inorganic
and organic stacking sheets or layers in (II), with Cl^-^ ions and water
molecules occupying the space in between.
;
data_I
_database_code_depnum_ccdc_archive 'CCDC 1817659'
_audit_creation_method     'WinGX routine CIF_UPDATE'
_audit_conform_dict_name     cif_core.dic
_audit_conform_dict_version     2.3
_chemical_name_systematic
;
Triethylenetetraammonium hexachloridostannate(IV) dichloride dihydrate
;
_chemical_formula_moiety     'C6 H22 N4 4+, Cl6 Sn 2-, 2(Cl ), 2(H2 O)'
_chemical_formula_sum     'C6 H26 Cl8 N4 O2 Sn'
_chemical_formula_iupac     '(C6 H22 N4) [Sn Cl6] Cl2, 2H2 O'
_chemical_formula_weight     588.62
_symmetry_cell_setting     monoclinic
_symmetry_space_group_name_H-M     'P 21/c'
_symmetry_space_group_name_Hall     '-P 2ybc'
loop_
    _symmetry_equiv_pos_as_xyz
    'x, y, z'
    '-x, y+1/2, -z+1/2'
    '-x, -y, -z'
    'x, -y-1/2, z-1/2'
_cell_length_a     8.7573(2)
_cell_length_b     12.8372(3)
_cell_length_c     9.7103(2)
_cell_angle_alpha     90
_cell_angle_beta     107.2650(10)
_cell_angle_gamma     90
_cell_volume     1042.44(4)
_cell_formula_units_Z     2
_cell_measurement_reflns_used     2499
_cell_measurement_theta_min     2.91
_cell_measurement_theta_max     27.485
_cell_measurement_temperature     295(2)
_exptl_crystal_description     needle
_exptl_crystal_colour     Colorless
_exptl_crystal_size_max     0.12
_exptl_crystal_size_mid     0.04
_exptl_crystal_size_min     0.03
_exptl_crystal_density_diffrn     1.875
_exptl_crystal_density_method     'not measured'
_exptl_crystal_F_000     584
_exptl_absorpt_coefficient_mu     2.257
_exptl_absorpt_correction_type     multi-scan
_exptl_absorpt_process_details
;
(SADABS; Krause et al., 2015)
;
_exptl_absorpt_correction_T_min     0.665
_exptl_absorpt_correction_T_max     0.871
_exptl_special_details     ?
_diffrn_ambient_temperature     295(2)
_diffrn_radiation_type     MoK\a
_diffrn_radiation_wavelength     0.71073
_diffrn_radiation_monochromator     graphite
_diffrn_measurement_device_type     'Nonius KappaCCD'
_diffrn_measurement_device     '95mm CCD camera on \k-goniostat'
_diffrn_measurement_method     'CCD rotation images, thick slices'
_diffrn_detector_area_resol_mean     9
_diffrn_reflns_number     4666
_diffrn_reflns_av_R_equivalents     0.016
_diffrn_reflns_theta_min     3.17
_diffrn_reflns_theta_max     27.5
_diffrn_reflns_theta_full     27.5
_diffrn_measured_fraction_theta_max     0.997
_diffrn_measured_fraction_theta_full     0.997
_diffrn_reflns_limit_h_min     -11
_diffrn_reflns_limit_h_max     11
_diffrn_reflns_limit_k_min     -16
_diffrn_reflns_limit_k_max     16
_diffrn_reflns_limit_l_min     -12
_diffrn_reflns_limit_l_max     12
_refine_special_details
;
 Refinement of F^2^ against ALL reflections.  The weighted R-factor wR and
 goodness of fit S are based on F^2^, conventional R-factors R are based
 on F, with F set to zero for negative F^2^. The threshold expression of
 F^2^ > 2sigma(F^2^) is used only for calculating R-factors(gt) etc. and is
 not relevant to the choice of reflections for refinement.  R-factors based
 on F^2^ are statistically about twice as large as those based on F, and R-
 factors based on ALL data will be even larger.
;
_reflns_number_total     2394
_reflns_number_gt     2133
_reflns_threshold_expression     >2sigma(I)
_refine_ls_structure_factor_coef     Fsqd
_refine_ls_matrix_type     full
_refine_ls_R_factor_all     0.0308
_refine_ls_R_factor_gt     0.0267
_refine_ls_wR_factor_gt     0.0625
_refine_ls_wR_factor_ref     0.0646
_refine_ls_goodness_of_fit_ref     1.174
_refine_ls_restrained_S_all     1.174
_refine_ls_number_reflns     2394
_refine_ls_number_parameters     104
_refine_ls_number_restraints     0
_refine_ls_hydrogen_treatment     mixed
_refine_ls_weighting_scheme     calc
_refine_ls_weighting_details
         'calc w=1/[\s^2^(Fo^2^)+(0.0230P)^2^+0.5523P] where P=(Fo^2^+2Fc^2^)/3'
_atom_sites_solution_hydrogens     geom
_atom_sites_solution_primary     direct
_atom_sites_solution_secondary     difmap
_refine_ls_shift/su_max     0.003
_refine_ls_shift/su_mean     0
_refine_diff_density_max     0.843
_refine_diff_density_min     -0.751
_refine_ls_extinction_method     none
loop_
    _atom_type_symbol
    _atom_type_description
    _atom_type_scat_dispersion_real
    _atom_type_scat_dispersion_imag
    _atom_type_scat_source
    C C 0.0033 0.0016 'International Tables Vol C Tables 4.2.6.8 and 6.1.1.4'
    H H 0 0 'International Tables Vol C Tables 4.2.6.8 and 6.1.1.4'
    N N 0.0061 0.0033 'International Tables Vol C Tables 4.2.6.8 and 6.1.1.4'
    Cl Cl 0.1484 0.1585 'International Tables Vol C Tables 4.2.6.8 and 6.1.1.4'
    Sn Sn -0.6537 1.4246 'International Tables Vol C Tables 4.2.6.8 and 6.1.1.4'
    O O 0.0106 0.006 'International Tables Vol C Tables 4.2.6.8 and 6.1.1.4'
_computing_data_collection
;
COLLECT (Nonius, 199)
;
_computing_cell_refinement
;
SCALEPACK (Otwinowski & Minor, 1997)
;
_computing_data_reduction
;
DENZO and SCALEPACK (Otwinowski & Minor, 1997)
;
_computing_structure_solution
;
SHELXS97 (Sheldrick, 2008)
;
_computing_structure_refinement
;
SHELXL97 (Sheldrick, 2008)
;
_computing_molecular_graphics
;
ORTEP-3 for Windows (Farrugia, 2012) and DIAMOND (Brandenburg & Berndt,
2001)
;
_computing_publication_material
;
WinGX (Farrugia, 2012)
;
loop_
    _atom_site_type_symbol
    _atom_site_label
    _atom_site_fract_x
    _atom_site_fract_y
    _atom_site_fract_z
    _atom_site_U_iso_or_equiv
    _atom_site_adp_type
    _atom_site_calc_flag
    _atom_site_refinement_flags
    _atom_site_occupancy
    _atom_site_symmetry_multiplicity
    _atom_site_disorder_assembly
    _atom_site_disorder_group
    Sn Sn1 0.5 1 0.5 0.02085(8) Uani d S 1 2 . .
    Cl Cl3 0.24253(8) 0.95074(5) 0.52198(7) 0.03506(15) Uani d . 1 1 . .
    Cl Cl1 0.63022(8) 0.88957(5) 0.70418(7) 0.03609(16) Uani d . 1 1 . .
    Cl Cl2 0.49558(7) 0.85219(5) 0.33975(6) 0.03185(15) Uani d . 1 1 . .
    N N4 0.3155(2) 0.56699(15) 0.5183(2) 0.0258(4) Uani d . 1 1 . .
    H H4A 0.3399 0.5572 0.6141 0.031 Uiso calc R 1 1 . .
    H H4B 0.2434 0.5182 0.4751 0.031 Uiso calc R 1 1 . .
    C C5 0.4621(3) 0.5521(2) 0.4738(3) 0.0339(6) Uani d . 1 1 . .
    H H5A 0.5376 0.6075 0.5136 0.041 Uiso calc R 1 1 . .
    H H5B 0.4352 0.5552 0.3695 0.041 Uiso calc R 1 1 . .
    O O1W -0.1031(3) 0.69980(19) -0.0541(3) 0.0483(6) Uani d . 1 1 . .
    H H1W -0.107(5) 0.657(3) -0.108(5) 0.072 Uiso d . 1 1 . .
    H H2W -0.183(6) 0.713(3) -0.054(5) 0.072 Uiso d . 1 1 . .
    Cl Cl4 0.07323(11) 0.41040(6) 0.34986(8) 0.0520(2) Uani d . 1 1 . .
    N N1 0.0113(3) 0.64761(18) 0.2588(3) 0.0431(6) Uani d . 1 1 . .
    H H1A 0.0167 0.5788 0.2701 0.065 Uiso calc R 1 1 . .
    H H1B -0.0239 0.6629 0.1653 0.065 Uiso calc R 1 1 . .
    H H1C -0.0557 0.6737 0.3032 0.065 Uiso calc R 1 1 . .
    C C2 0.1726(3) 0.69341(19) 0.3220(3) 0.0287(5) Uani d . 1 1 . .
    H H2A 0.1665 0.7681 0.3058 0.034 Uiso calc R 1 1 . .
    H H2B 0.2446 0.6649 0.2726 0.034 Uiso calc R 1 1 . .
    C C3 0.2409(3) 0.67290(18) 0.4817(3) 0.0286(5) Uani d . 1 1 . .
    H H3A 0.321 0.7254 0.523 0.034 Uiso calc R 1 1 . .
    H H3B 0.1561 0.6804 0.5265 0.034 Uiso calc R 1 1 . .
loop_
    _atom_site_aniso_label
    _atom_site_aniso_U_11
    _atom_site_aniso_U_22
    _atom_site_aniso_U_33
    _atom_site_aniso_U_12
    _atom_site_aniso_U_13
    _atom_site_aniso_U_23
    Sn1 0.02192(13) 0.02125(13) 0.01970(13) -0.00032(7) 0.00668(9) 0.00003(7)
    Cl3 0.0287(3) 0.0335(3) 0.0469(4) -0.0049(2) 0.0173(3) -0.0010(3)
    Cl1 0.0401(4) 0.0393(3) 0.0293(3) 0.0120(3) 0.0110(3) 0.0106(3)
    Cl2 0.0358(3) 0.0287(3) 0.0298(3) 0.0001(2) 0.0079(3) -0.0077(2)
    N4 0.0284(10) 0.0262(10) 0.0225(9) 0.0025(8) 0.0069(8) 0.0012(8)
    C5 0.0337(13) 0.0328(14) 0.0399(14) 0.0088(11) 0.0181(11) 0.0088(11)
    O1W 0.0394(12) 0.0462(13) 0.0578(14) -0.0046(10) 0.0122(11) -0.0039(10)
    Cl4 0.0690(5) 0.0346(4) 0.0455(4) -0.0195(4) 0.0064(4) -0.0031(3)
    N1 0.0338(13) 0.0401(13) 0.0473(14) -0.0031(10) -0.0002(11) 0.0069(11)
    C2 0.0270(12) 0.0276(12) 0.0308(12) 0.0023(9) 0.0073(10) 0.0040(10)
    C3 0.0335(13) 0.0245(11) 0.0281(12) 0.0051(10) 0.0094(10) -0.0020(9)
_geom_special_details
;
 All esds (except the esd in the dihedral angle between two l.s. planes)
 are estimated using the full covariance matrix.  The cell esds are taken
 into account individually in the estimation of esds in distances, angles
 and torsion angles; correlations between esds in cell parameters are only
 used when they are defined by crystal symmetry.  An approximate (isotropic)
 treatment of cell esds is used for estimating esds involving l.s. planes.
;
loop_
    _geom_bond_atom_site_label_1
    _geom_bond_atom_site_label_2
    _geom_bond_site_symmetry_2
    _geom_bond_distance
    _geom_bond_publ_flag
    Sn1 Cl3 . 2.4114(6) ?
    Sn1 Cl3 3_676 2.4114(6) ?
    Sn1 Cl1 . 2.4288(6) ?
    Sn1 Cl1 3_676 2.4288(6) ?
    Sn1 Cl2 . 2.4469(6) ?
    Sn1 Cl2 3_676 2.4469(6) ?
    N4 C5 . 1.484(3) ?
    N4 C3 . 1.505(3) ?
    N4 H4A . 0.9 ?
    N4 H4B . 0.9 ?
    C5 C5 3_666 1.512(5) ?
    C5 H5A . 0.97 ?
    C5 H5B . 0.97 ?
    O1W H1W . 0.75(4) ?
    O1W H2W . 0.72(4) ?
    N1 C2 . 1.484(3) ?
    N1 H1A . 0.89 ?
    N1 H1B . 0.89 ?
    N1 H1C . 0.89 ?
    C2 C3 . 1.510(3) ?
    C2 H2A . 0.97 ?
    C2 H2B . 0.97 ?
    C3 H3A . 0.97 ?
    C3 H3B . 0.97 ?
loop_
    _geom_angle_atom_site_label_1
    _geom_angle_atom_site_label_2
    _geom_angle_atom_site_label_3
    _geom_angle_site_symmetry_1
    _geom_angle_site_symmetry_3
    _geom_angle
    _geom_angle_publ_flag
    Cl3 Sn1 Cl3 . 3_676 180 ?
    Cl3 Sn1 Cl1 . . 89.97(2) ?
    Cl3 Sn1 Cl1 3_676 . 90.03(2) ?
    Cl3 Sn1 Cl1 . 3_676 90.03(2) ?
    Cl3 Sn1 Cl1 3_676 3_676 89.97(2) ?
    Cl1 Sn1 Cl1 . 3_676 180 ?
    Cl3 Sn1 Cl2 . . 90.81(2) ?
    Cl3 Sn1 Cl2 3_676 . 89.19(2) ?
    Cl1 Sn1 Cl2 . . 88.94(2) ?
    Cl1 Sn1 Cl2 3_676 . 91.06(2) ?
    Cl3 Sn1 Cl2 . 3_676 89.19(2) ?
    Cl3 Sn1 Cl2 3_676 3_676 90.81(2) ?
    Cl1 Sn1 Cl2 . 3_676 91.06(2) ?
    Cl1 Sn1 Cl2 3_676 3_676 88.94(2) ?
    Cl2 Sn1 Cl2 . 3_676 180 ?
    C5 N4 C3 . . 113.62(19) ?
    C5 N4 H4A . . 108.8 ?
    C3 N4 H4A . . 108.8 ?
    C5 N4 H4B . . 108.8 ?
    C3 N4 H4B . . 108.8 ?
    H4A N4 H4B . . 107.7 ?
    N4 C5 C5 . 3_666 110.3(3) ?
    N4 C5 H5A . . 109.6 ?
    C5 C5 H5A 3_666 . 109.6 ?
    N4 C5 H5B . . 109.6 ?
    C5 C5 H5B 3_666 . 109.6 ?
    H5A C5 H5B . . 108.1 ?
    H1W O1W H2W . . 109(5) ?
    C2 N1 H1A . . 109.5 ?
    C2 N1 H1B . . 109.5 ?
    H1A N1 H1B . . 109.5 ?
    C2 N1 H1C . . 109.5 ?
    H1A N1 H1C . . 109.5 ?
    H1B N1 H1C . . 109.5 ?
    N1 C2 C3 . . 113.2(2) ?
    N1 C2 H2A . . 108.9 ?
    C3 C2 H2A . . 108.9 ?
    N1 C2 H2B . . 108.9 ?
    C3 C2 H2B . . 108.9 ?
    H2A C2 H2B . . 107.8 ?
    N4 C3 C2 . . 114.31(19) ?
    N4 C3 H3A . . 108.7 ?
    C2 C3 H3A . . 108.7 ?
    N4 C3 H3B . . 108.7 ?
    C2 C3 H3B . . 108.7 ?
    H3A C3 H3B . . 107.6 ?
loop_
    _geom_torsion_atom_site_label_1
    _geom_torsion_atom_site_label_2
    _geom_torsion_atom_site_label_3
    _geom_torsion_atom_site_label_4
    _geom_torsion_site_symmetry_1
    _geom_torsion_site_symmetry_2
    _geom_torsion_site_symmetry_3
    _geom_torsion_site_symmetry_4
    _geom_torsion
    _geom_torsion_publ_flag
    C3 N4 C5 C5 . . . 3_666 174.8(3) ?
    C5 N4 C3 C2 . . . . 66.8(3) ?
    N1 C2 C3 N4 . . . . 81.1(3) ?
loop_
    _geom_hbond_atom_site_label_D
    _geom_hbond_atom_site_label_H
    _geom_hbond_atom_site_label_A
    _geom_hbond_site_symmetry_A
    _geom_hbond_distance_DH
    _geom_hbond_distance_HA
    _geom_hbond_distance_DA
    _geom_hbond_angle_DHA
    _geom_hbond_publ_flag
    N1 H1A Cl4 . 0.8900 2.3000 3.172(2) 167.00 yes
    N1 H1B O1W . 0.8900 2.0900 2.980(4) 179.00 yes
    N1 H1C Cl1 4_475 0.8900 2.7500 3.255(3) 117.00 yes
    N1 H1C O1W 4_576 0.8900 2.2500 3.037(4) 147.00 yes
    O1W H1W Cl4 3_565 0.75(4) 2.60(5) 3.281(3) 151(4) yes
    O1W H2W Cl2 4_475 0.72(5) 2.82(5) 3.422(3) 144(4) yes
    N4 H4A Cl2 4_576 0.9000 2.5000 3.2225(19) 138.00 yes
    N4 H4A Cl1 2_646 0.9000 2.7500 3.452(2) 136.00 yes
    N4 H4B Cl4 . 0.9000 2.1300 3.026(2) 173.00 yes
    C5 H5B Cl1 4_575 0.9700 2.7600 3.445(3) 128.00 yes
_iucr_refine_instructions_details
;
TITL import in P 21/c
CELL  0.71073   8.7573  12.8372   9.7103   90.000  107.265   90.000
ZERR     4.00   0.0002   0.0003   0.0002    0.000    0.001    0.000
LATT   1
SYMM  - X, 1/2 + Y, 1/2 - Z
SFAC  C    H    N    CL   SN   O
UNIT  12   52   8    16   2    4
MERG   2
FMAP   2
PLAN   25
ACTA
BOND
BOND   $H
CONF
L.S.   4
WGHT    0.023000    0.552300
FVAR       0.34692
SN1   5    0.500000    1.000000    0.500000    10.50000    0.02192    0.02125 =
         0.01970    0.00003    0.00668   -0.00032
CL3   4    0.242532    0.950742    0.521983    11.00000    0.02875    0.03354 =
         0.04685   -0.00097    0.01733   -0.00491
CL1   4    0.630218    0.889570    0.704184    11.00000    0.04011    0.03933 =
         0.02929    0.01060    0.01101    0.01202
CL2   4    0.495577    0.852187    0.339755    11.00000    0.03585    0.02867 =
         0.02984   -0.00767    0.00794    0.00010
N4    3    0.315513    0.566985    0.518270    11.00000    0.02839    0.02623 =
         0.02248    0.00118    0.00691    0.00252
AFIX  23
H4A   2    0.339938    0.557234    0.614149    11.00000   -1.20000
H4B   2    0.243354    0.518213    0.475056    11.00000   -1.20000
AFIX   0
C5    1    0.462105    0.552073    0.473755    11.00000    0.03374    0.03278 =
         0.03986    0.00885    0.01814    0.00885
AFIX  23
H5A   2    0.537566    0.607508    0.513557    11.00000   -1.20000
H5B   2    0.435160    0.555238    0.369471    11.00000   -1.20000
AFIX   0
O1W   6   -0.103079    0.699802   -0.054129    11.00000    0.03945    0.04619 =
         0.05775   -0.00387    0.01221   -0.00457
AFIX   2
H1W   2   -0.107060    0.656985   -0.108223    11.00000   -1.50000
H2W   2   -0.182857    0.712521   -0.054170    11.00000   -1.50000
AFIX   0
CL4   4    0.073228    0.410402    0.349861    11.00000    0.06904    0.03464 =
         0.04548   -0.00307    0.00638   -0.01952
N1    3    0.011269    0.647606    0.258828    11.00000    0.03384    0.04009 =
         0.04732    0.00688   -0.00019   -0.00314
AFIX 137
H1A   2    0.016661    0.578763    0.270071    11.00000   -1.50000
H1B   2   -0.023906    0.662859    0.165292    11.00000   -1.50000
H1C   2   -0.055668    0.673730    0.303239    11.00000   -1.50000
AFIX   0
C2    1    0.172585    0.693415    0.322014    11.00000    0.02696    0.02758 =
         0.03076    0.00396    0.00732    0.00225
AFIX  23
H2A   2    0.166500    0.768064    0.305825    11.00000   -1.20000
H2B   2    0.244568    0.664919    0.272605    11.00000   -1.20000
AFIX   0
C3    1    0.240886    0.672898    0.481720    11.00000    0.03352    0.02446 =
         0.02813   -0.00200    0.00942    0.00509
AFIX  23
H3A   2    0.321041    0.725422    0.522971    11.00000   -1.20000
H3B   2    0.156107    0.680371    0.526482    11.00000   -1.20000
HKLF 4
REM  import in P 21/c
REM R1 =  0.0267 for   2133 Fo > 4sig(Fo)  and  0.0308 for all   2394 data
REM    104 parameters refined using      0 restraints
END
WGHT      0.0233      0.5501
REM Highest difference peak  0.843,  deepest hole -0.751,  1-sigma level  0.091
Q1    1   0.5046  0.8518  0.6583  11.00000  0.05    0.84
Q2    1   0.3660  0.8921  0.2943  11.00000  0.05    0.80
Q3    1   0.2441  1.0492  0.5218  11.00000  0.05    0.80
Q4    1   0.0725  0.5879  0.3536  11.00000  0.05    0.54
Q5    1   0.3728  1.0149  0.5615  11.00000  0.05    0.46
Q6    1   0.6234  0.9590  0.6059  11.00000  0.05    0.44
Q7    1   0.5055  1.1045  0.5229  11.00000  0.05    0.34
Q8    1   0.6113  1.0681  0.5949  11.00000  0.05    0.34
Q9    1   0.4974  0.9122  0.5878  11.00000  0.05    0.32
Q10   1   0.6405  1.0517  0.5499  11.00000  0.05    0.29
Q11   1   0.5216  0.8859  0.7725  11.00000  0.05    0.29
Q12   1   0.3415  1.0187  0.6220  11.00000  0.05    0.28
Q13   1   0.3729  0.9315  0.4865  11.00000  0.05    0.26
Q14   1   0.0952  0.6866  0.0409  11.00000  0.05    0.26
Q15   1   0.1841  0.2971  0.3231  11.00000  0.05    0.25
Q16   1   0.5066  0.8333  0.5560  11.00000  0.05    0.25
Q17   1   0.1927  0.6504  0.6365  11.00000  0.05    0.25
Q18   1   0.3776  0.8660  0.5854  11.00000  0.05    0.25
Q19   1   0.3198  0.4358  0.5129  11.00000  0.05    0.24
Q20   1   0.4664  1.0613  0.5914  11.00000  0.05    0.23
Q21   1   0.0516  0.7982  0.3467  11.00000  0.05    0.22
Q22   1   0.3590  0.8195  0.2298  11.00000  0.05    0.22
Q23   1  -0.2406  0.8149  0.0239  11.00000  0.05    0.21
Q24   1   0.3521  0.9515  0.6420  11.00000  0.05    0.21
Q25   1   0.3804  0.8118  0.6183  11.00000  0.05    0.21
;
data_II
_database_code_depnum_ccdc_archive 'CCDC 1817660'
_audit_creation_method     'WinGX routine CIF_UPDATE'
_audit_conform_dict_name     cif_core.dic
_audit_conform_dict_version     2.3
_chemical_name_systematic
;
1,4-Bis(2-ammonioethyl)piperazin-1,4-diium hexachloridostannate(IV)
dichloride dihydrate
;
_chemical_formula_moiety     'C8 H24 N4, Cl6 Sn 2+, 2(Cl -), 2(H2 O)'
_chemical_formula_sum     'C8 H28 Cl8 N4 O2 Sn'
_chemical_formula_iupac     '(C8 H24 N4) [Sn Cl6] Cl2, 2H2 O'
_chemical_formula_weight     614.65
_symmetry_cell_setting     triclinic
_symmetry_space_group_name_H-M     'P -1'
_symmetry_space_group_name_Hall     '-P 1'
loop_
    _symmetry_equiv_pos_as_xyz
    'x, y, z'
    '-x, -y, -z'
_cell_length_a     7.0856(2)
_cell_length_b     7.3269(2)
_cell_length_c     12.1624(4)
_cell_angle_alpha     93.614(2)
_cell_angle_beta     101.3570(10)
_cell_angle_gamma     117.021(2)
_cell_volume     543.01(3)
_cell_formula_units_Z     1
_cell_measurement_reflns_used     5436
_cell_measurement_theta_min     2.91
_cell_measurement_theta_max     27.485
_cell_measurement_temperature     295(2)
_exptl_crystal_description     cube
_exptl_crystal_colour     colorless
_exptl_crystal_size_max     0.13
_exptl_crystal_size_mid     0.12
_exptl_crystal_size_min     0.11
_exptl_crystal_density_diffrn     1.88
_exptl_crystal_density_method     'not measured'
_exptl_crystal_F_000     306
_exptl_absorpt_coefficient_mu     2.171
_exptl_absorpt_correction_type     multi-scan
_exptl_absorpt_process_details
;
(SADABS; Krause et al., 2015)
;
_exptl_absorpt_correction_T_min     0.745
_exptl_absorpt_correction_T_max     0.893
_exptl_special_details     ?
_diffrn_ambient_temperature     295(2)
_diffrn_radiation_type     MoK\a
_diffrn_radiation_wavelength     0.71073
_diffrn_radiation_monochromator     graphite
_diffrn_measurement_device_type     'Nonius KappaCCD'
_diffrn_measurement_device     '95mm CCD camera on \k-goniostat'
_diffrn_measurement_method     'CCD rotation images, thick slices'
_diffrn_detector_area_resol_mean     9
_diffrn_reflns_number     4329
_diffrn_reflns_av_R_equivalents     0.0143
_diffrn_reflns_theta_min     3.17
_diffrn_reflns_theta_max     27.51
_diffrn_reflns_theta_full     27.51
_diffrn_measured_fraction_theta_max     0.996
_diffrn_measured_fraction_theta_full     0.996
_diffrn_reflns_limit_h_min     -9
_diffrn_reflns_limit_h_max     9
_diffrn_reflns_limit_k_min     -9
_diffrn_reflns_limit_k_max     9
_diffrn_reflns_limit_l_min     -15
_diffrn_reflns_limit_l_max     15
_refine_special_details
;
 Refinement of F^2^ against ALL reflections.  The weighted R-factor wR and
 goodness of fit S are based on F^2^, conventional R-factors R are based
 on F, with F set to zero for negative F^2^. The threshold expression of
 F^2^ > 2sigma(F^2^) is used only for calculating R-factors(gt) etc. and is
 not relevant to the choice of reflections for refinement.  R-factors based
 on F^2^ are statistically about twice as large as those based on F, and R-
 factors based on ALL data will be even larger.
;
_reflns_number_total     2494
_reflns_number_gt     2319
_reflns_threshold_expression     >2sigma(I)
_refine_ls_structure_factor_coef     Fsqd
_refine_ls_matrix_type     full
_refine_ls_R_factor_all     0.0278
_refine_ls_R_factor_gt     0.0251
_refine_ls_wR_factor_gt     0.0623
_refine_ls_wR_factor_ref     0.0641
_refine_ls_goodness_of_fit_ref     1.132
_refine_ls_restrained_S_all     1.132
_refine_ls_number_reflns     2494
_refine_ls_number_parameters     117
_refine_ls_number_restraints     2
_refine_ls_hydrogen_treatment     mixed
_refine_ls_weighting_scheme     calc
_refine_ls_weighting_details
         'calc w=1/[\s^2^(Fo^2^)+(0.0250P)^2^+0.3256P] where P=(Fo^2^+2Fc^2^)/3'
_atom_sites_solution_hydrogens     geom
_atom_sites_solution_primary     direct
_atom_sites_solution_secondary     difmap
_refine_ls_shift/su_max     0
_refine_ls_shift/su_mean     0
_refine_diff_density_max     0.609
_refine_diff_density_min     -0.649
_refine_ls_extinction_method     SHELXL
_refine_ls_extinction_coef     0.033(2)
_refine_ls_extinction_expression
                                    Fc^*^=kFc[1+0.001xFc^2^\l^3^/sin(2\q)]^-1/4^
loop_
    _atom_type_symbol
    _atom_type_description
    _atom_type_scat_dispersion_real
    _atom_type_scat_dispersion_imag
    _atom_type_scat_source
    C C 0.0033 0.0016 'International Tables Vol C Tables 4.2.6.8 and 6.1.1.4'
    H H 0 0 'International Tables Vol C Tables 4.2.6.8 and 6.1.1.4'
    N N 0.0061 0.0033 'International Tables Vol C Tables 4.2.6.8 and 6.1.1.4'
    Cl Cl 0.1484 0.1585 'International Tables Vol C Tables 4.2.6.8 and 6.1.1.4'
    Sn Sn -0.6537 1.4246 'International Tables Vol C Tables 4.2.6.8 and 6.1.1.4'
    O O 0.0106 0.006 'International Tables Vol C Tables 4.2.6.8 and 6.1.1.4'
_computing_data_collection
;
COLLECT (Nonius, 199)
;
_computing_cell_refinement
;
SCALEPACK (Otwinowski & Minor, 1997)
;
_computing_data_reduction
;
DENZO and SCALEPACK (Otwinowski & Minor, 1997)
;
_computing_structure_solution
;
SHELXS97 (Sheldrick, 2008)
;
_computing_structure_refinement
;
SHELXL97 (Sheldrick, 2008)
;
_computing_molecular_graphics
;
ORTEP-3 for Windows (Farrugia, 2012) and DIAMOND (Brandenburg & Berndt,
2001)
;
_computing_publication_material
;
WinGX (Farrugia, 2012)
;
loop_
    _atom_site_type_symbol
    _atom_site_label
    _atom_site_fract_x
    _atom_site_fract_y
    _atom_site_fract_z
    _atom_site_U_iso_or_equiv
    _atom_site_adp_type
    _atom_site_calc_flag
    _atom_site_refinement_flags
    _atom_site_occupancy
    _atom_site_symmetry_multiplicity
    _atom_site_disorder_assembly
    _atom_site_disorder_group
    Sn Sn1 0.5 0.5 0 0.02689(10) Uani d S 1 2 . .
    Cl Cl3 0.78922(11) 0.66433(10) 0.17479(5) 0.04033(16) Uani d . 1 1 . .
    Cl Cl4 0.17862(10) 0.75981(9) 0.44661(6) 0.03755(16) Uani d . 1 1 . .
    Cl Cl1 0.30602(10) 0.66732(10) 0.06748(5) 0.03706(15) Uani d . 1 1 . .
    Cl Cl2 0.31206(12) 0.19729(9) 0.08532(6) 0.04023(16) Uani d . 1 1 . .
    N N4 0.2782(3) 0.3944(3) 0.42328(16) 0.0239(4) Uani d . 1 1 . .
    H H4 0.238(5) 0.484(5) 0.440(2) 0.036 Uiso d . 1 1 . .
    C C3 0.0936(4) 0.2192(3) 0.33497(19) 0.0269(5) Uani d . 1 1 . .
    H H3A -0.0176 0.1302 0.3709 0.032 Uiso calc R 1 1 . .
    H H3B 0.1481 0.1361 0.3005 0.032 Uiso calc R 1 1 . .
    O O1W 0.5368(4) 1.0237(5) 0.3102(2) 0.0736(8) Uani d D 1 1 . .
    H H1W 0.579(9) 1.068(8) 0.3794(19) 0.11 Uiso d D 1 1 . .
    H H2W 0.404(4) 0.939(7) 0.297(5) 0.11 Uiso d D 1 1 . .
    N N1 -0.1969(4) 0.1317(3) 0.16070(19) 0.0392(5) Uani d . 1 1 . .
    H H1A -0.1568 0.0426 0.1338 0.059 Uiso calc R 1 1 . .
    H H1B -0.2451 0.1822 0.1035 0.059 Uiso calc R 1 1 . .
    H H1C -0.3032 0.0662 0.195 0.059 Uiso calc R 1 1 . .
    C C6 0.6631(4) 0.6818(3) 0.4703(2) 0.0275(5) Uani d . 1 1 . .
    H H6A 0.7909 0.7482 0.4404 0.033 Uiso calc R 1 1 . .
    H H6B 0.6187 0.7849 0.4884 0.033 Uiso calc R 1 1 . .
    C C2 -0.0067(4) 0.3044(4) 0.2435(2) 0.0314(5) Uani d . 1 1 . .
    H H2A -0.0531 0.3943 0.2786 0.038 Uiso calc R 1 1 . .
    H H2B 0.1021 0.3864 0.2044 0.038 Uiso calc R 1 1 . .
    C C5 0.4795(4) 0.5058(4) 0.3805(2) 0.0284(5) Uani d . 1 1 . .
    H H5A 0.4439 0.561 0.3136 0.034 Uiso calc R 1 1 . .
    H H5B 0.5277 0.4078 0.3582 0.034 Uiso calc R 1 1 . .
loop_
    _atom_site_aniso_label
    _atom_site_aniso_U_11
    _atom_site_aniso_U_22
    _atom_site_aniso_U_33
    _atom_site_aniso_U_12
    _atom_site_aniso_U_13
    _atom_site_aniso_U_23
    Sn1 0.03243(14) 0.02481(13) 0.02285(14) 0.01475(10) 0.00329(9) 0.00328(8)
    Cl3 0.0426(3) 0.0413(3) 0.0303(3) 0.0212(3) -0.0060(3) -0.0003(3)
    Cl4 0.0368(3) 0.0320(3) 0.0449(4) 0.0191(3) 0.0078(3) 0.0000(3)
    Cl1 0.0443(3) 0.0386(3) 0.0376(3) 0.0264(3) 0.0129(3) 0.0076(3)
    Cl2 0.0553(4) 0.0302(3) 0.0372(3) 0.0189(3) 0.0180(3) 0.0115(2)
    N4 0.0235(9) 0.0253(9) 0.0233(9) 0.0133(7) 0.0031(7) 0.0029(7)
    C3 0.0272(10) 0.0248(10) 0.0255(11) 0.0120(9) 0.0016(9) 0.0030(8)
    O1W 0.0596(15) 0.087(2) 0.0444(14) 0.0113(14) 0.0113(12) 0.0132(14)
    N1 0.0456(12) 0.0386(12) 0.0278(11) 0.0211(10) -0.0039(9) 0.0011(9)
    C6 0.0258(10) 0.0277(11) 0.0275(11) 0.0114(9) 0.0058(9) 0.0100(9)
    C2 0.0314(11) 0.0276(11) 0.0281(12) 0.0116(9) -0.0007(9) 0.0035(9)
    C5 0.0271(11) 0.0342(12) 0.0242(11) 0.0146(9) 0.0070(9) 0.0072(9)
_geom_special_details
;
 All esds (except the esd in the dihedral angle between two l.s. planes)
 are estimated using the full covariance matrix.  The cell esds are taken
 into account individually in the estimation of esds in distances, angles
 and torsion angles; correlations between esds in cell parameters are only
 used when they are defined by crystal symmetry.  An approximate (isotropic)
 treatment of cell esds is used for estimating esds involving l.s. planes.
;
loop_
    _geom_bond_atom_site_label_1
    _geom_bond_atom_site_label_2
    _geom_bond_site_symmetry_2
    _geom_bond_distance
    _geom_bond_publ_flag
    Sn1 Cl3 . 2.4265(6) ?
    Sn1 Cl3 2_665 2.4265(6) ?
    Sn1 Cl1 2_665 2.4319(6) ?
    Sn1 Cl1 . 2.4319(6) ?
    Sn1 Cl2 . 2.4331(6) ?
    Sn1 Cl2 2_665 2.4331(6) ?
    N4 C6 2_666 1.500(3) ?
    N4 C5 . 1.503(3) ?
    N4 C3 . 1.503(3) ?
    N4 H4 . 0.85(3) ?
    C3 C2 . 1.520(3) ?
    C3 H3A . 0.97 ?
    C3 H3B . 0.97 ?
    O1W H1W . 0.826(19) ?
    O1W H2W . 0.836(19) ?
    N1 C2 . 1.479(3) ?
    N1 H1A . 0.89 ?
    N1 H1B . 0.89 ?
    N1 H1C . 0.89 ?
    C6 N4 2_666 1.500(3) ?
    C6 C5 . 1.512(3) ?
    C6 H6A . 0.97 ?
    C6 H6B . 0.97 ?
    C2 H2A . 0.97 ?
    C2 H2B . 0.97 ?
    C5 H5A . 0.97 ?
    C5 H5B . 0.97 ?
loop_
    _geom_angle_atom_site_label_1
    _geom_angle_atom_site_label_2
    _geom_angle_atom_site_label_3
    _geom_angle_site_symmetry_1
    _geom_angle_site_symmetry_3
    _geom_angle
    _geom_angle_publ_flag
    Cl3 Sn1 Cl3 . 2_665 180 ?
    Cl3 Sn1 Cl1 . 2_665 90.31(2) ?
    Cl3 Sn1 Cl1 2_665 2_665 89.69(2) ?
    Cl3 Sn1 Cl1 . . 89.69(2) ?
    Cl3 Sn1 Cl1 2_665 . 90.31(2) ?
    Cl1 Sn1 Cl1 2_665 . 180.00(3) ?
    Cl3 Sn1 Cl2 . . 90.42(2) ?
    Cl3 Sn1 Cl2 2_665 . 89.58(2) ?
    Cl1 Sn1 Cl2 2_665 . 88.55(2) ?
    Cl1 Sn1 Cl2 . . 91.45(2) ?
    Cl3 Sn1 Cl2 . 2_665 89.58(2) ?
    Cl3 Sn1 Cl2 2_665 2_665 90.42(2) ?
    Cl1 Sn1 Cl2 2_665 2_665 91.45(2) ?
    Cl1 Sn1 Cl2 . 2_665 88.55(2) ?
    Cl2 Sn1 Cl2 . 2_665 180 ?
    C6 N4 C5 2_666 . 109.02(17) ?
    C6 N4 C3 2_666 . 111.27(17) ?
    C5 N4 C3 . . 112.28(18) ?
    C6 N4 H4 2_666 . 109(2) ?
    C5 N4 H4 . . 107(2) ?
    C3 N4 H4 . . 109(2) ?
    N4 C3 C2 . . 110.33(18) ?
    N4 C3 H3A . . 109.6 ?
    C2 C3 H3A . . 109.6 ?
    N4 C3 H3B . . 109.6 ?
    C2 C3 H3B . . 109.6 ?
    H3A C3 H3B . . 108.1 ?
    H1W O1W H2W . . 106(5) ?
    C2 N1 H1A . . 109.5 ?
    C2 N1 H1B . . 109.5 ?
    H1A N1 H1B . . 109.5 ?
    C2 N1 H1C . . 109.5 ?
    H1A N1 H1C . . 109.5 ?
    H1B N1 H1C . . 109.5 ?
    N4 C6 C5 2_666 . 111.57(18) ?
    N4 C6 H6A 2_666 . 109.3 ?
    C5 C6 H6A . . 109.3 ?
    N4 C6 H6B 2_666 . 109.3 ?
    C5 C6 H6B . . 109.3 ?
    H6A C6 H6B . . 108 ?
    N1 C2 C3 . . 110.21(19) ?
    N1 C2 H2A . . 109.6 ?
    C3 C2 H2A . . 109.6 ?
    N1 C2 H2B . . 109.6 ?
    C3 C2 H2B . . 109.6 ?
    H2A C2 H2B . . 108.1 ?
    N4 C5 C6 . . 111.52(19) ?
    N4 C5 H5A . . 109.3 ?
    C6 C5 H5A . . 109.3 ?
    N4 C5 H5B . . 109.3 ?
    C6 C5 H5B . . 109.3 ?
    H5A C5 H5B . . 108 ?
loop_
    _geom_torsion_atom_site_label_1
    _geom_torsion_atom_site_label_2
    _geom_torsion_atom_site_label_3
    _geom_torsion_atom_site_label_4
    _geom_torsion_site_symmetry_1
    _geom_torsion_site_symmetry_2
    _geom_torsion_site_symmetry_3
    _geom_torsion_site_symmetry_4
    _geom_torsion
    _geom_torsion_publ_flag
    C6 N4 C3 C2 2_666 . . . 163.67(19) ?
    C5 N4 C3 C2 . . . . -73.8(2) ?
    N4 C3 C2 N1 . . . . -176.51(19) ?
    C6 N4 C5 C6 2_666 . . . -56.4(3) ?
    C3 N4 C5 C6 . . . . 179.86(18) ?
    N4 C6 C5 N4 2_666 . . . 57.8(3) ?
loop_
    _geom_hbond_atom_site_label_D
    _geom_hbond_atom_site_label_H
    _geom_hbond_atom_site_label_A
    _geom_hbond_site_symmetry_A
    _geom_hbond_distance_DH
    _geom_hbond_distance_HA
    _geom_hbond_distance_DA
    _geom_hbond_angle_DHA
    _geom_hbond_publ_flag
    N1 H1A Cl3 1_445 0.8900 2.7100 3.397(2) 134.00 yes
    N1 H1A Cl2 2_555 0.8900 2.8100 3.431(2) 128.00 yes
    N1 H1B Cl1 2_565 0.8900 2.4700 3.343(2) 167.00 yes
    N1 H1C O1W 1_445 0.8900 1.9200 2.769(4) 158.00 yes
    O1W H1W Cl4 2_676 0.83(2) 2.30(3) 3.079(3) 158(6) yes
    O1W H2W Cl4 . 0.83(4) 2.67(5) 3.246(3) 128(5) yes
    N4 H4 Cl4 . 0.85(4) 2.24(4) 3.073(2) 164(3) yes
    C2 H2B Cl1 . 0.9700 2.7900 3.715(3) 160.00 yes
    C6 H6A Cl4 1_655 0.9700 2.7000 3.506(3) 141.00 yes
_iucr_refine_instructions_details
;
TITL import in P -1
CELL  0.71073   7.0856   7.3269  12.1624   93.614  101.357  117.021
ZERR     2.00   0.0002   0.0002   0.0004    0.002    0.001    0.002
LATT   1
SFAC  C    H    N    CL   SN   O
UNIT  8    28   4    8    1    2
MERG   2
DFIX     0.850   0.020 H1W O1W
DFIX     0.850   0.020 H2W O1W
FMAP   2
PLAN   25
ACTA
BOND
BOND   $H
CONF
L.S.   4
WGHT    0.025000    0.325600
EXTI    0.033056
FVAR       0.63188
SN1   5    0.500000    0.500000    0.000000    10.50000    0.03243    0.02481 =
         0.02285    0.00328    0.00329    0.01475
CL3   4    0.789218    0.664335    0.174787    11.00000    0.04256    0.04135 =
         0.03031   -0.00027   -0.00597    0.02116
CL4   4    0.178619    0.759813    0.446611    11.00000    0.03682    0.03196 =
         0.04489    0.00003    0.00776    0.01911
CL1   4    0.306021    0.667325    0.067479    11.00000    0.04427    0.03862 =
         0.03764    0.00757    0.01287    0.02645
CL2   4    0.312059    0.197291    0.085319    11.00000    0.05528    0.03024 =
         0.03721    0.01153    0.01800    0.01894
N4    3    0.278208    0.394421    0.423278    11.00000    0.02346    0.02532 =
         0.02331    0.00287    0.00306    0.01326
AFIX   2
H4    2    0.238268    0.483655    0.439842    11.00000   -1.50000
AFIX   0
C3    1    0.093586    0.219155    0.334971    11.00000    0.02716    0.02483 =
         0.02555    0.00297    0.00163    0.01198
AFIX  23
H3A   2   -0.017581    0.130152    0.370867    11.00000   -1.20000
H3B   2    0.148107    0.136089    0.300481    11.00000   -1.20000
AFIX   0
O1W   6    0.536848    1.023733    0.310160    11.00000    0.05958    0.08745 =
         0.04437    0.01325    0.01129    0.01126
AFIX   2
H1W   2    0.578603    1.067985    0.379427    11.00000   -1.50000
H2W   2    0.403562    0.938774    0.297167    11.00000   -1.50000
AFIX   0
N1    3   -0.196853    0.131670    0.160701    11.00000    0.04561    0.03856 =
         0.02776    0.00111   -0.00390    0.02112
AFIX 137
H1A   2   -0.156757    0.042611    0.133751    11.00000   -1.50000
H1B   2   -0.245083    0.182240    0.103493    11.00000   -1.50000
H1C   2   -0.303158    0.066237    0.195002    11.00000   -1.50000
AFIX   0
C6    1    0.663086    0.681796    0.470275    11.00000    0.02583    0.02775 =
         0.02747    0.00998    0.00577    0.01138
AFIX  23
H6A   2    0.790937    0.748222    0.440397    11.00000   -1.20000
H6B   2    0.618712    0.784935    0.488435    11.00000   -1.20000
AFIX   0
C2    1   -0.006687    0.304357    0.243549    11.00000    0.03140    0.02762 =
         0.02814    0.00345   -0.00071    0.01161
AFIX  23
H2A   2   -0.053150    0.394301    0.278554    11.00000   -1.20000
H2B   2    0.102074    0.386368    0.204437    11.00000   -1.20000
AFIX   0
C5    1    0.479476    0.505836    0.380459    11.00000    0.02713    0.03425 =
         0.02416    0.00718    0.00698    0.01455
AFIX  23
H5A   2    0.443858    0.561013    0.313642    11.00000   -1.20000
H5B   2    0.527735    0.407836    0.358192    11.00000   -1.20000
HKLF 4
REM  import in P -1
REM R1 =  0.0251 for   2319 Fo > 4sig(Fo)  and  0.0278 for all   2494 data
REM    117 parameters refined using      2 restraints
END
WGHT      0.0250      0.3280
REM Highest difference peak  0.609,  deepest hole -0.649,  1-sigma level  0.078
Q1    1  -0.5000  0.0000  0.0000  10.50000  0.05    0.61
Q2    1   0.0107  0.0598  0.4788  11.00000  0.05    0.44
Q3    1  -0.3988 -0.1645  0.2464  11.00000  0.05    0.43
Q4    1   0.8383  0.7067  0.1293  11.00000  0.05    0.43
Q5    1   0.3671  0.5909  0.3802  11.00000  0.05    0.42
Q6    1   0.6537  0.6076  0.0923  11.00000  0.05    0.41
Q7    1   0.0096  0.5367  0.4641  11.00000  0.05    0.41
Q8    1  -0.0075 -0.0175  0.0967  11.00000  0.05    0.40
Q9    1   0.3693  1.0647  0.3616  11.00000  0.05    0.40
Q10   1   0.1150  0.3603  0.1554  11.00000  0.05    0.39
Q11   1  -0.0234  0.4903  0.1025  11.00000  0.05    0.38
Q12   1   0.3635  0.5232  0.0671  11.00000  0.05    0.36
Q13   1   0.8917  0.6013  0.2770  11.00000  0.05    0.36
Q14   1   0.4519  0.6549  0.0176  11.00000  0.05    0.34
Q15   1   0.6054  0.3619  0.2615  11.00000  0.05    0.33
Q16   1   0.4124  0.3485  0.0580  11.00000  0.05    0.31
Q17   1   0.5556  0.5892  0.4239  11.00000  0.05    0.28
Q18   1   0.2824  0.3625  0.0050  11.00000  0.05    0.28
Q19   1   0.5683  0.9638  0.3032  11.00000  0.05    0.27
Q20   1   0.3928  0.8466  0.0173  11.00000  0.05    0.25
Q21   1   0.7200  0.6813  0.1604  11.00000  0.05    0.25
Q22   1   0.3099  0.3794  0.4671  11.00000  0.05    0.24
Q23   1   0.7391  0.7774  0.2311  11.00000  0.05    0.24
Q24   1   0.2926  0.6730  0.4599  11.00000  0.05    0.23
Q25   1   0.1310  0.1058  0.0000  11.00000  0.05    0.23
;
